# Supplementary material for: Estrogen receptor-α ablation reverses muscle fibrosis and inguinal hernias
Source: J Clin Invest. 2025 Feb 4;135(6):e179137. doi: 10.1172/JCI179137 (PMC11910215; doi:10.1172/JCI179137)
Supplement: Supporting data values [file jci-135-179137-s132.xlsx]

## Sheet: Fig. 1C
Days/Mice	fEsr1+/+ Aromhum				fEsr1-/-Aromhum			fEsr1-/ WT
3	50.8482	59.444	49.581	60.5061	50.6232	58.4547	53.52	71.6074	65.3519	68.2211
4	91.098	93.196	52.7802	99.0075	84.6319	99.756	101.678	94.7524	108.166	83.9966
5	121.53	146.017	131.806	134.428	90.2748	106.762	103.122	106.232	113.782	82.4488
6	143.848	151.878	132.936	145.907	110.014	110.867	128.871	109.16	115.261	89.9478
7	160.906	169.771	164.338	160.734	112.677	116.388	137.692	110.911	104.319	105.19
8	183.988	157.725	177.19	198.77	123.691	112.36	127.507	105.948	106.571	100.006
9	187.337	228.686	167.811	242.411	108.128	115.29	122.093	105.707	110.347	103.193
10	251.15	287.741	176.225	200.785	117.261	130.215	139.327	121.852	119.854	104.455
11	232.299	294.627	180.625	238.979	105.575	130.238	123.68	114.744	113.186	110.052
12	229.371	281.338	191.112	235.5	119.025	139.939	112.55	122.076	121.197	114.373
13	221.052	244.353	193.279	244.903	117.928	129.605	120.332	108.34	113.401	119.107
14	214.036	281.942	214.428	255.952		127.49	134.26	117.488	110.418	107.051
15	179.078	236.236	225.648	248.899		130.601	126.866	121.613	110.418	109.329
16	230.026	248.893	219.48	254.82		118.088	137.344	127.802	108.332	110.785
17	216.432	269.769	220.356	256.994		126.561	119.278	129.504	113.4	114.167
18	220.669	273.2	202.896	249.054		144.867	122.115	115.251	112.212	124.064
19	211.974	278.086	220.293	276.413		127.1	116.748	120.829	111.55	137.274
20	214.906	300.92	231.385			139.392		127.884	117.842	134.101

## Sheet: Fig. 1F
Score/Mice	fERα+/+ Aromhum				fERα-/- Aromhum			fERα+/+WT
	5.792	3.838	8.293	4.581	2.724	2.501	1.124	0.792	0.745	0.8	1.773

## Sheet: Fig. 2A
Days/Mice	WT Placebo										WT Fulvestrant										Aromhum Placebo										Aromhum Fulvestrant
0	100.879	85.1509	85.4403	87.639	71.6074	65.3519	68.2211	111.253	87.3382	101.367	84.0386	79.5626	67.8592	74.9251	98.7081	98.7167	75.3194	85.6504	83.0028	83.5101	100.308	81.4949	86.2263	111.98	105.363	107.192	99.8839	120.86	124.867	124.412	91.9165	78.8009	85.377	70.4639	70.2215	126.54	79.12	111.495	101.059	100.946	101.46
1	129.15	116.349	88.2334	99.4452	94.7524	108.166	83.9966	121.82	101.853	113.445	88.7674	84.3437	91.9997	89.0548	118.32	114.04	88.1857	99.7984	106.21	106.841	142.081	128.133	130.79	200.284	181.161	180.56	148.919	172.383	179.88	155.634	93.8326	96.4409	91.2698	85.3723	77.4465	114.987	103.376	114.847	97.5634	101.097	103.56
2	123.76	128.126	96.82	106.826	106.232	113.782	82.4488	123.975	101.8	106.186	84.0326	87.5127	103.069	90.8075	118.53	121.24	94.4901	100.608	101.811	94.1136	169.727	149.867	163.601	223.785	196.461	186.305	155.153	188.477	189.006	184.954	113.837	113.733	89.7553	97.3214	83.8277	107.277	116.813	103.08	99.634	103.165	100.53
3	125.682	121.003	98.3615	108.66	109.16	115.261	89.9478	119.986	112.532	93.9471	85.9889	88.2514	119.24	94.837	106.853	115.811	126.408	105.264	108.301	101.855	162.303	177.857	184.145	222.797	185.305	185.944	155.158	202.278	189.006	184.954	115.748	112.144	92.9429	99.4613	86.1092	117.298	121.822	121.471	106.112	115.442	115.549
4	126.817	117.256	101.079	109.105	110.911	104.319	105.19	105.892	106.639	103.879	84.6375	95.6388	130.412	108.077	100.548	111.316	118.922	110.763	118.375	106.205	174.904	186.433	192.519	218.675	182.218	199.942	168.033	210.896	174.683	197.118	98.1358	110.923	91.8812	99.0005	109.443	103.806	112.864	115.579	107.951	109.053	97.4116
5	121.841	124.545	105.638	122.455	105.707	110.347	103.193	97.6011	115.255	85.8124	105.974	89.4791	123.242	107.212	97.8811	100.505	89.0284	101.765	117.842	82.1214	187.5	191.473	210.419	229.23	176.226	188.111	165.257	195.745	195.493	148.233	95.8007	112.276	96.5334	119.138	111.479	104.276	126.169	108.764	103.358	92.0802	112.603
6	130.599	109.145	108.879	129.678	121.852	119.854	104.455	118.547	94.2984	90.4488	105.711	104.509	127.09	122.738	103.65	122.121	85.3951	96.3153	112.561	102.857	188.106	182.123	229.023	245.309	186.58	182.355	167.432	185.456	191.252	139.91	85.3661	105.254	95.0508	117.272	109.753	106.74	123.896	125.207	100.618	82.5842	97.2357
7	120.138	103.38	103.27	126.169	114.744	113.186	110.052	102.913	96.0444	84.9696	106.662	104.924	126.257	125.316	105.039	114.501	87.8577	87.9173	114.922	105.038	212.384	178.128	219.508	221.653	192.754	186.325	170.022	171.576	193.853	161.256	89.7371	105.019	108.53	116.71	120.446	100.861	119.887	121.897	96.1146	77.8763	84.9716
8	98.6846	109.77	108.317	130.359	122.076	121.197	114.373	89.2526	96.0444	77.8078	107.576	100.388	121.201	114.188	93.1346	90.3764	98.1982	91.6304	106.387	104.313	190.401	179.55	219.97	243.59	192.416	202.998	169.23	177.518	191.553	169.076	102.469	111.225	110.848	115.626	115.993	90.4454	121.292	101.078	96.0391	81.2625	87.6975
9	118.439	111.063	110.729	120.228	117.488	110.418	107.051	96.3133	93.5779	77.8259	109.749	117.793	116.348	124.991	97.5237	87.8283	100.675	96.1128	118.829	98.3209	190.992	185.307	229.612	264.725	212.94	188.161	158.454	206.58	203.984	178.897	111.812	115.266	110.257	132.902	125.984	91.2823	125.219	102.725	111.595	99.0207	124.912
10	122.798	111.356	113.924	118.975	121.613	110.418	109.329	91.9181	108.405	99.4168	110.66	115.828	118.954	116.921	89.9152	92.5133	106.969	99.3315	114.637	109.229	196.267	187.978	220.815	259.429	207.276	204.112	165.561	209.393	218.889	185.292	114.237	116.181	107.205	124.013	127.646	87.4764	126.826	99.1935	115.699	106.987	124.29
11	116.284	108.792	111.091	113.174	127.802	108.332	110.785	91.4899	98.0817	103.704	120.836	113.391	128.68	107.515	91.2129	96.5992	109.6	103.368	109.537	116.174	188.399	182.411	227.816	257.877	212.972	209.967	165.118	227.049	214.987	207.155	111.781	107.744	98.42	118.8	125.823	87.325	128.03	110.455	103.172	103.173	122.455
12	125.267	112.444	108.054	108.418	129.504	112.212	114.064	98.4952	115.122	88.924	119.773	108.264	127.324	129.986	92.5444	89.8472	104.404	113.997	121.872	117.5	211.424	210.175	213.005	272.127	216.877	212.267	161.258	232.819	242.091	228.472	122.032	113.568	109.213	128.44	132.124	86.5712	121.509	93.0078	125.487	111.725	123.318

## Sheet: Fig. 2B
Days/Mice	WT Placebo														WT Fulvestrant														Aromhum Placebo														Aromhum Fulvestrant
-4	46.591	100.004	47.9645	51.9884	52.1748	117.923	102.283	105.9	114.871	117.424					125.928	92.4306	72.3625	110.981											51.6733	84.4759	56.8128	81.2812	76.1497										60.4929	97.161	55.5087	64.1368	50.0031
-3	57.6599	97.0488	57.1916	60.723	50.3852	104.481	89.6428	100.061	106.029	114.613					119.713	128.138	124.797												131.876	112.627	100.352	122.789	150.837										107.786	127.891	106.737	80.4208	82.6319
-2	98.9947	96.9044	72.4816	54.4702	71.0927	110.34	100.906	108.118	102.303	113.291					115.018	90.7829	106.702	110.082											185.534	179.128	149.922	155.638	180.357										114.209	157.186	171.891	116.923	113.324
-1	120.387	113.554	67.04	70.1898	108.617	111.818	119.152	117.443	126.185	125.675					122.056	106.8	95.7257	102.158	134.113										255.753	196.32	207.185	121.624	186.8										126.72	209.235	235.091	185.661	149.814
0	106.029	115.868	117.923	134.377	105.9	98.9946	103.357	94.6578	89.6553	142.267	148.849	125.398	104.742	99.6228	129.658	102.901	99.1716	125.22	155.829	94.471	98.1912	115.961	119.713	106.029	122.084	100.265	114.49	130.702	212.386	247.032	208.42	247.338	228.672	212.386	242.82	280.969	247.338	227.914	212.027	221.343	209.484	242.133	192.317	234.142	305.263	201.737	200.361	192.317	234.142
1	98.6145	129.614	110.412	101.261	104.068	113.136	116.219	116.219	111.815	130.873	151.911	127.839	99.1466	108.718	110.236	99.6552	105.221	96.6026	142.494	94.8648	104.405	114.119	110.236	77.2956	87.4735	117.492	109.609	115.808	351.126	262.061	247.014	219.14	235.56	367.065	241.225	240.286	213.06	256.41	207.555	189.181	215.68	277.743	164.556	168.69	249.411	190.742	160.595	139.788	149.627
2	132.025	114.389	104.166	96.4501	103.024	121.286	119.137	119.137	116.173	140.887	158.031	136.783	100.303	82.7076	127.105	118.829	109.432	126.162	115.732	108.437	101.676	113.533	120.335	97.8404	110.057				355.14	307.894	218.924	242.5	260.603	357.503	272.479	225.884	204.45	213.246	201.582	268.173	223.811	245.285	104.143	123.851	148.495	156.506	126.848	104.143	117.71
3	108.499	113.291	114.034	120.619	111.572	97.8521	105.847	110.264	100.642	128.15	131.79	102.423	108.072	113.059	135.087	113.103	104.871	103.15	122.51	94.241	103.277	116.48	134.343	103.438	82.7204				332.08	291.82	211.238	258.598	261.365	314.538	307.894	213.224	240.583	237.604	273.099	223.014	231.583	248.592	112.619	115.629	142.953	135.931	117.562	112.619	120.743
4	102.303	127.692	102.194	105.438	106.537	100.17	112.402	97.1386	77.677	122.308	134.808	115.7	119.616	102.05	130.311	101.918	113.168	103.022	120.75	108.249	103.802	98.4994	136.801	130.631					322.233	315.593	248.769	273.364	285.784	321.215	315.593	218.965	257.524	223.05	215.815	201.937	244.228	206.661	103.889	123.497	135.491	138.327	121.465	114.344	124.498
5	129.898	137.953	116.825	112.233	116.699	126.542	136	113.83	81.9889	117.479	143.022	120.307	117.248	101.472	129.606	97.9805	86.4775	109.669	131.12	115.717	103.946	124.41	129.48	130.303					315.751	319.353	215.535	308.859	292.38	319.967	319.353	222.24	262.926	238.146	217.297	207.216	237.822	204.75	130.708	123.148	146.25	128.709	132.102	136.815	133.133
6	90.2594	133.237	123.232	119.097	114.299	107.772	107.829	99.998	101.808	129.888	134.167	98.1681	112.081	104.487	135.633	107.41	99.1507	98.5496	134.262	104.851	105.825	100.246	130.35	124.477					319.857	328.425	188.452	317.11	299.613	299.195	328.425	227.387	297.872	227.825	223.308	234.683	258.736	209.031	128.589	131.379	133.655	130.192	117.415	136.942	137.377
7	111.949	140.357	104.001	114.167	105.364	104.239	126.902	115.005	122.686	139.192	140.472	87.326	107.084	110.647	133.731	114.639	110.441	116.546	122.046	100.128	88.7412	98.6033	137.549	97.0209					294.612	333.498	210.623	321.785	318.251	299.984	333.498	205.534	309.234	250.458	205.105	276.389	272.289	214.24	141.329	121.98	121.082	132.791	121.114	114.828	105.452
8	110.944	123.154	99.6308	107.836	102.27	145.047	144.64	126.514	136.421	127.305	144.251	123.061	111.953	100.827	129.264	107.82	144.099	124.734	124.03	99.2617	103.703	113.16	127.696	116.053					296.706	332.03	212.962	314.812	311.749	300.471	332.03	234.322	332.375	267.55	200.022	299.974	267.645	223.615	115.76	121.089	128.317	125.642	124.762	122.322	121.656
9	109.204	124.133	124.767	126.577	124.497	111.877	113.293	113.22	137.144	112.51	142.919	126.205	113.004	126.828	128.61	111.492	103.011	111.663	121.325	101.907	100.289	102.53	128.229	106.201					319.786	324.285	244.821	326.816	301.851	324.923	326.507	263.574	310.55	273.572	208.492	325.968	282.754	222.857	125.377	126.705	145.16	131.835	120.888	131.487	154.409
10	91.143	112.678	119.073	123.226	112.963	112.2	129.136	117.384	131.835	128.228		127.27	117.324	133.509	127.007	122.049	124.519	109.927	126.113	107.555	125.972	116.744	128.502	127.772					303.912	330.638	252.575	334.161	301.432	295.99	351.384	279.425	328.089	287.918	213.527	340.706	269.622	235.833	134.585	134.823	114.703	124.286	125.181	146.687	136.346
11	116.176	111.595	110.943	115.602	121.331	130.528	117.796	157.737	144.97	151.616		129.384	131.07	139.057	114.771	120.938	131.334	101.506	122.564	108.036	102.542	112.954	133.961	136.322					296.923	351.384	279.076	318.029	284.915	307.378	398.012	307.871	320.8	300.672	240.736	356.833	286.028	254.562	139.96	124.147	125.659	109.387	120.047	145.015	119.971
12												130.545	140.771	136.271						151.69	122.791	119.294	132.057	134.903										378.86	433.261	296.035	328.928	308.939	259.311	357.007	315.825	260.817	142.238	126.872	120.449	114.491	116.128	143.738	143.07
[truncated: 4 more columns]

## Sheet: Fig. 2D
Score/Mice	WT Placebo						WT Fulvestrant						Aromhum Placebo							Aromhum Fulvestrant
	1.394	1.204	0.523	1.419	0.971	1.549	0.687	0.946	1.31	1.035	0.583	1.283	4.495	2.084	2.809	2.911	3.275	3.916	3.503	1.307	1.583	0.821	0.647	1.468	1.066

## Sheet: Fig. 2E
Conc/Mice	WT Placebo					WT Fulvestrant					Aromhum Placebo					Aromhum Fulvestrant
	0.404496	0.915288	0.44964	0.36241	0.140827	0.36205	0.383453	0.156655	0.510971	0.202698		0.983094	1.15396	1.20719	1.27266	0.409353	0.347482	0.296942	0.169784	0.532014

## Sheet: Fig. 4B
Gene/Mice	WT Placebo			WT Fulvestrant			Aromhum Placebo					Aromhum Fulvestrant
Ltbp1	0.00058633	0.00034217	0.000450558	0.000159683	0.000286039	0.00045322	0.000679377	0.000326416	0.000484908	0.000373527	0.000372364	0.000326869	0.000178288	0.000119683	0.000194762
Piezo2	4.16594e-05	3.46328e-05	3.79774e-05	1.66398e-05	1.74974e-05	3.54096e-05	0.000108501	3.39436e-05	8.7856e-05	6.77462e-05	5.24208e-05	6.10352e-05	1.91473e-05	7.01075e-06	1.45866e-05
Pbx1	3.45969e-05	2.63927e-05	2.84345e-05	1.47544e-05	1.985e-05	3.81224e-05	6.52121e-05	4.55876e-05	5.84677e-05	4.33533e-05	2.45912e-05	4.99035e-05	2.60203e-05	1.58627e-05	1.71968e-05
Fbln7	9.14283e-05	6.41585e-05	8.44232e-05	6.51896e-05	6.51444e-05	0.000105498	0.000595959	0.000179342	0.000588774	0.000514693	0.000299118	0.000302244	6.42475e-05	7.04764e-05	8.29729e-05
Nrp2	6.6721e-05	5.26393e-05	6.14384e-05	4.47889e-05	4.0352e-05	8.61972e-05	0.000143715	8.28292e-05	0.000166349	0.000118773	6.05086e-05	0.000113698	5.2312e-05	4.95245e-05	4.79702e-05
Igfbp1	0.00325641	0.0026213	0.00272505	0.00217465	0.00216713	0.00442533	0.0163734	0.00670289	0.0232198	0.020985	0.00940732	0.00943018	0.00218826	0.00251714	0.00492555
Ncam1	6.28817e-05	0.000163605	1.9081e-05	1.69895e-05	0.000113187	4.72607e-05	0.000908957	0.00123181	0.00358702	0.00111983	0.000600312	0.00121528	0.00035633	0.00038858	0.000184256

## Sheet: Fig. 5A
Conc	Rel. Exp			Vehicle			Estrogen
Neg Ctrl	1		si-Ctrl	0.185102	0.176019	0.132244	0.355133	0.330067	0.325655
10nM	0.135467		si-Pbx1	0.0996006	0.0992773	0.102047	0.0688522	0.0702363	0.0756177
25nM	0.0617139
50nM	0.024536
100nM	0.0136416

## Sheet: Fig. 5B
	si-Ctrl			si-Pbx1
Vehicle	16483	15029	55199	16583	15029	55199
Estrogen	19144	14289	197275	16629	15384	182479

## Sheet: Fig. 6D
PDGFRA Score
0-15%	16-70%
50	35
40	80
40	70
35	70
5	70
5	70
10	65
5	60
10	60
10	60
10	30
10	40
20	30
20	50
	70
	60
	40
	50
	70
	70

[truncated: 19 more sheets: Fig. 6G, Fig. 6I, Fig. 6H, Fig. 7A, Fig. 7B, Fig. 7C, Fig. 7D, Fig. S2A, Fig. S2B, Fig. S2C, Fig. S3C, Fig. S3E, Fig. S4A, Fig. S9A, Fig. S9C, Fig. S9D, Fig. S10B, Fig. S10C, Fig. S10D]
